# Supplementary material for: Identification in Marinomonas mediterranea of a novel quinoprotein with glycine oxidase activity
Source: Microbiologyopen. 2013 Jul 22;2(4):684–94. doi: 10.1002/mbo3.107 (PMC3948610; doi:10.1002/mbo3.107)
Supplement: Figure S2 — Determination by PCR of the presence or absence of the gox operon. (A) Scheme of the genome region around Marme_1655 in the wild-type strain (1) and in the deletion strain (2). The regions upstream and downstream used to generate the deletion, as well as the position of the primers are marked. (B) Confirmation by PCR of the deletion of goxAB. 1: PCR with internal primers (GOSEC1-GOREVSEC2); 2: PCR with external primers (GOXDIRSAC-GOXREVPST; in the PCR conditions it gives no product in the wild type. (C) Confirmation by PCR with internal primers of the reintroduction of operon goxAB in strain LGDA. [file mbo30002-0684-sd2.txt]

 
 
 
 
 
 
 
 
 
 
 
 
 
 
 
 
 
 
 
 
 
 
g
o
x
A
 

g
o
x
B
 

α

β

α

β

sac
B 

Gm


1
 
2

G
ro
w
th
 in
 t
h
e
a
b
s
e
n
c
e
o
f
a
n
ti
b
iot
ic. 
Se
le
ctio
n
 o
f
stra
in
s

w
ith
 d
o
u
b
le
r
e
comb
in
at
ion
 in
 me
d
ia 
w
ith
 
s
u
cros
e
.
 
B

go
xA

 
go
xB
 
 
α

 
β   
  
  
 

p
E
X
18Gm
GD 
583
1p
B
 
α 


 
818
 
pb
 
S
ac
I 

B
am
H
I 

P
st
I
 

β
 


 
7
87
 
pb
 
s
a
c
B

o
r
i
T

o
r
i


G
m 

A

In
tegrat
ion
 b
y
 h
o
m
o
logo
u
s
r
e
comb
in
at
ion
 
in
 
an
y
 o
f
t
h
e

s
e
q
u
e
n
c
e
s
in
 t
h
e
p
las
m
id
. 
G
e
n
ta
m
y
cine res
is
ta
n
c
e
se
le
ctio
n
 
C

M
u
tan
t
 
wi
th
 d
e
l
e
tion
 
(LGD)

1

α

β

Wi
l
d
 t
y
p
e
 gen
o
typ
e
 
2

g
o
x
A
 

g
o
x
B
 

α

β

Campillo-Brocal et al. 
Fig. S1. Constructionof mutant strain with a deletion of the gox operon.
(A) Scheme showingthe plasmidconstructedandthe genomicregion
aroundthe gox operon. The two fragments flanking the operon clonedin 
the plasmidare colouredin redandbluerespectively. (B). Representation of 
the genomicregionafter plasmidinsertionby homologous recombination. 
The integration couldtake place inany of the two regions. (C)Possible 
outcomes after a secondrecombination event withloss of the integrated
plasmid. PCRproduct (bp)
 
1806
 
-- 
 
 
-- 
1605
 
 
 
 
 
1. Wild type
…………………....................................................GOXDIRSA
C
……................................................GOXREVPST
goxA goxB α β
……………......................................................................GOSEC1 ………….....GOREVSEC2
2. Mutant with deletion  
(LGD)
α β
………………….................….................................GOXDIRSAC…......…………..GOXREVPST
……………………….…………………………………………………….………………………GOSEC1……………………...GOREVSEC2 
MM 
 
(Kb) 
1 
1.5 
2 
LD LGDAB LGD
1
MM 
(Kb) 
2 
1.5 
1 
LD LGD
2 21 1
B C
A 
Fig. S2. Determination byPCR of the presence or absence of the gox operon .
(A) Scheme of the genomeregionaroundMarme_1655in the wild type strain
(1)andin the deletion strain(2). The regions upstreamanddownstreamusedto 
generate the deletion,as well as the position of the primers are marked. (B)
Confirmation by PCR of the deletion of goxAB. 1:PCR withinternal primers 
(GOSEC1-GOREVSEC2);2:PCR withexternal primers (GOXDIRSAC-GOXREVPST;in 
thePCR conditions it gives no product in thewild type(C)Confirmationby PCR 
withinternal primers of the re-introduction of operongoxAB in strainLGDA. 
Campillo-Brocal et al. 
